# Supplementary material for: Genomic survey of Clostridium difficile reservoirs in the East of England implicates environmental contamination of wastewater treatment plants by clinical lineages
Source: Microb Genom. 2018 Mar 2;4(3):e000162. doi: 10.1099/mgen.0.000162 (PMC5885014; doi:10.1099/mgen.0.000162)
Supplement: Supplementary File 2 [file mgen-4-162-s002.xlsx]

## Sheet: SupplementalTableS1
Study.Number	Lane	Sample.Accession	Run.Accession	Source	Contig.Accession	Isolation.Year	Hospital.Association	SourceType	Treatment	ST	Total.Length	No.Contigs	Avg.Contig.Length	Largest.Contig	N50	Contigs.in.N50	N60	Contigs.in.N60	N70	Contigs.in.N70	N80	Contigs.in.N80	N90	Contigs.in.N90	N100	Contigs.in.N100	No.scaffolded.bases..N.
PRJEB4347	11670_1#1	ERS368446	ERR425858	Hospital	FUSS01000001-FUSS01000060	2012	N/A	Hospital	N/A	ST11	4032430	60	67207.2	376443	141498	10	130410	13	113272	16	80669	21	53258	27	392	60	2457
PRJEB4347	11670_1#2	ERS368447	ERR425859	Hospital	FUSN01000001-FUSN01000037	2012	N/A	Hospital	N/A	ST43	4122925	37	111430	690063	265920	5	234293	7	212483	9	150359	11	135505	14	379	37	1143
PRJEB4347	11670_1#3	ERS368448	ERR425860	Hospital	FUUW01000001-FUUW01000053	2013	N/A	Hospital	N/A	ST11	3841898	53	72488.6	330941	147309	9	133938	12	113606	15	81326	19	55087	24	347	53	1233
PRJEB4347	11670_1#4	ERS368449	ERR425861	Hospital	FUSQ01000001-FUSQ01000061	2012	N/A	Hospital	N/A	ST22	4254923	61	69752.8	343151	170309	9	140949	12	132699	15	89989	19	48580	25	310	61	1410
PRJEB4347	11670_1#5	ERS368450	ERR425862	Hospital	FUTG01000001-FUTG01000034	2013	N/A	Hospital	N/A	ST6	4443217	34	130683	1148909	277295	4	262740	6	211048	8	162325	10	113436	14	302	34	8613
PRJEB4347	11670_1#6	ERS368451	ERR425863	Hospital	FUSW01000001-FUSW01000042	2012	N/A	Hospital	N/A	ST2	4127790	42	98280.7	535274	231706	6	208213	8	137844	11	125448	14	97751	18	346	42	2568
PRJEB4347	11670_1#7	ERS368452	ERR425864	Hospital	FUTQ01000001-FUTQ01000032	2013	N/A	Hospital	N/A	ST2	4132581	32	129143	532653	246756	7	230304	8	216704	10	137875	13	108333	16	412	32	2299
PRJEB4347	11670_1#9	ERS368453	ERR425865	Hospital	FUUQ01000001-FUUQ01000053	2013	N/A	Hospital	N/A	ST14	4224446	53	79706.5	577457	199231	7	159416	9	135863	12	123354	15	68248	20	378	53	3051
PRJEB4347	11670_1#10	ERS368454	ERR425866	Hospital	FUTX01000001-FUTX01000026	2013	N/A	Hospital	N/A	ST42	4083016	26	157039	810519	677405	3	604667	4	402419	5	153236	6	117283	9	318	26	3055
PRJEB4347	11670_1#11	ERS368455	ERR425867	Hospital	FUTS01000001-FUTS01000051	2013	N/A	Hospital	N/A	ST14	4202940	52	80825.8	511818	199273	7	144448	10	129318	13	112534	16	90861	20	126	52	2695
PRJEB4347	11670_1#12	ERS368456	ERR425868	Hospital	FUUK01000001-FUUK01000038	2013	N/A	Hospital	N/A	ST49	4183077	38	110081	591626	230117	6	199231	8	144456	10	135885	13	108372	16	478	38	1828
PRJEB4347	11670_1#13	ERS368457	ERR425869	Hospital	FUUO01000001-FUUO01000023	2013	N/A	Hospital	N/A	ST42	4076947	23	177259	1376577	821395	2	490389	3	410986	4	252442	5	133871	8	311	23	2553
PRJEB4347	11670_1#14	ERS368458	ERR425870	Hospital	FUUJ01000001-FUUJ01000039	2013	N/A	Hospital	N/A	ST2	4132206	39	105954	530770	229911	6	206824	8	149088	11	137870	13	89547	17	458	39	1995
PRJEB4347	11670_1#15	ERS368459	ERR425871	Hospital	FUUC01000001-FUUC01000046	2013	N/A	Hospital	N/A	ST6	4416843	46	96018.3	1249911	264506	4	210060	6	147282	9	133531	12	77610	16	388	46	4711
PRJEB4347	11670_1#16	ERS368460	ERR425872	Hospital	FUUU01000001-FUUU01000052	2013	N/A	Hospital	N/A	ST374	4155465	52	79912.8	610375	209526	6	196117	8	137611	11	123450	14	100378	18	324	52	3992
PRJEB4347	11670_1#17	ERS368461	ERR425873	Hospital	FUUG01000001-FUUG01000055	2013	N/A	Hospital	N/A	ST11	3839400	55	69807.3	324225	140791	10	130400	12	103590	16	76021	20	53256	26	392	55	1005
PRJEB4347	11670_1#18	ERS368462	ERR425874	Hospital	FUSH01000001-FUSH01000036	2013	N/A	Hospital	N/A	ST34	4013977	36	111499	681126	262758	5	244865	7	220643	8	169847	10	134238	13	341	36	2003
PRJEB4347	11670_1#19	ERS368463	ERR425875	Hospital	FUUD01000001-FUUD01000039	2013	N/A	Hospital	N/A	ST2	4142242	39	106211	584599	246977	5	229943	7	180840	9	136060	12	103192	15	458	39	1595
PRJEB4347	11670_1#20	ERS368464	ERR425876	Hospital	FUXQ01000001-FUXQ01000062	2013	N/A	Hospital	N/A	ST11	4022263	62	64875.2	428943	140793	10	130398	13	104756	17	70238	21	52759	28	345	62	639
PRJEB4347	11670_1#21	ERS368465	ERR425877	Hospital	FUTY01000001-FUTY01000054	2013	N/A	Hospital	N/A	ST11	3925996	54	72703.6	321860	147776	9	127602	12	108760	15	81314	19	52786	25	346	54	946
PRJEB4347	11670_1#22	ERS368466	ERR425878	Hospital	FUTI01000001-FUTI01000043	2013	N/A	Hospital	N/A	ST14	4125071	43	95931.9	508483	229812	6	203767	8	198252	10	136568	13	108435	16	324	43	1725
PRJEB4347	11670_1#23	ERS368467	ERR425879	Hospital	FUTR01000001-FUTR01000035	2013	N/A	Hospital	N/A	ST49	4178020	35	119372	732534	247845	5	230008	6	205905	8	148935	11	108885	14	304	35	2305
PRJEB4347	11670_1#24	ERS368468	ERR425880	Hospital	FUTN01000001-FUTN01000038	2013	N/A	Hospital	N/A	ST58	4061847	38	106891	610633	263841	5	211584	7	169987	9	132459	12	104140	15	373	38	2778
PRJEB4347	11670_1#25	ERS368469	ERR425881	Hospital	FUTB01000001-FUTB01000044	2012	N/A	Hospital	N/A	ST14	4168771	44	94744.8	508810	204915	7	150477	9	135858	12	112244	15	73944	19	376	44	3749
PRJEB4347	11670_1#26	ERS368470	ERR425882	Hospital	FUTF01000001-FUTF01000041	2012	N/A	Hospital	N/A	ST14	4293106	41	104710	589927	228970	7	203761	9	149128	11	129329	15	97741	18	415	41	3963
PRJEB4347	11670_1#27	ERS368471	ERR425883	Hospital	FUSJ01000001-FUSJ01000026	2012	N/A	Hospital	N/A	ST34	4014727	26	154413	791717	624690	3	262911	5	262770	6	221755	8	144469	10	311	26	1945
PRJEB4347	11670_1#28	ERS368472	ERR425884	Hospital	FUSI01000001-FUSI01000041	2012	N/A	Hospital	N/A	ST43	4197119	41	102369	488908	265736	7	257169	8	212395	10	152567	12	90960	16	350	41	1214
PRJEB4347	11670_1#29	ERS368473	ERR425885	Hospital	FUSO01000001-FUSO01000054	2012	N/A	Hospital	N/A	ST5	4157621	54	76993	613779	201745	7	157178	9	139780	12	105051	16	70663	20	364	54	2192
PRJEB4347	11670_1#30	ERS368474	ERR425886	Hospital	FUSX01000001-FUSX01000059	2012	N/A	Hospital	N/A	ST35	4204129	59	71256.4	411159	243659	7	220925	9	182134	11	133424	13	62814	18	310	59	8093
PRJEB4347	11670_1#32	ERS368475	ERR425887	Hospital	FUSU01000001-FUSU01000047	2012	N/A	Hospital	N/A	ST5	4124166	47	87748.2	342414	188065	9	141433	12	121231	15	102179	19	75698	23	749	47	2293
PRJEB4347	11670_1#33	ERS368476	ERR425888	Hospital	FUUF01000001-FUUF01000034	2013	N/A	Hospital	N/A	ST2	4236825	34	124612	711093	283093	5	277009	6	242069	8	144425	10	124197	13	437	34	3274
PRJEB4347	11670_1#34	ERS368477	ERR425889	Hospital	FUTH01000001-FUTH01000030	2013	N/A	Hospital	N/A	ST2	4104407	30	136814	533180	282974	6	245818	7	200214	9	149120	11	115652	14	528	30	3513
PRJEB4347	11670_1#35	ERS368478	ERR425890	Hospital	FUUV01000001-FUUV01000032	2013	N/A	Hospital	N/A	ST6	4412624	32	137894	1286730	476317	3	307272	5	258437	6	213098	8	130972	11	307	32	5986
PRJEB4347	11670_1#36	ERS368479	ERR425891	Hospital	FUTM01000001-FUTM01000028	2013	N/A	Hospital	N/A	ST3	4032219	28	144008	1101084	261825	4	250418	5	225680	7	155122	9	116162	12	329	28	2186
PRJEB4347	11670_1#37	ERS368480	ERR425892	Hospital	FUUH01000001-FUUH01000039	2013	N/A	Hospital	N/A	ST56	4025541	39	103219	1269951	264934	4	231028	6	211488	7	157540	10	124978	12	316	39	2779
PRJEB4347	11670_1#38	ERS368481	ERR425893	Hospital	FUUB01000001-FUUB01000036	2013	N/A	Hospital	N/A	ST17	4414618	36	122628	1341567	470682	3	224281	5	217680	7	163545	9	104946	13	307	36	5007
PRJEB4347	11670_1#39	ERS368482	ERR425894	Hospital	FUUL01000001-FUUL01000035	2013	N/A	Hospital	N/A	ST2	4072326	35	116352	530991	216263	7	202265	9	190529	11	136116	13	103188	17	458	35	3550
PRJEB4347	11670_1#40	ERS368483	ERR425895	Hospital	FUTJ01000001-FUTJ01000046	2013	N/A	Hospital	N/A	ST14	4223880	46	91823.5	507029	203762	7	199277	9	136029	12	123401	15	83591	19	377	46	3696
PRJEB4347	11670_1#41	ERS368484	ERR425896	Hospital	FUTZ01000001-FUTZ01000030	2013	N/A	Hospital	N/A	ST6	4251978	30	141733	1267606	402273	3	315209	5	263890	6	165581	8	130131	11	301	30	1218
PRJEB4347	11670_1#42	ERS368485	ERR425897	Hospital	FUTD01000001-FUTD01000035	2012	N/A	Hospital	N/A	ST8	4251099	35	121460	1344289	463158	3	328197	4	259889	6	148555	8	111542	11	300	35	4916
PRJEB4347	11670_1#44	ERS368486	ERR425898	Hospital	FUUR01000001-FUUR01000030	2013	N/A	Hospital	N/A	ST8	4181594	30	139386	853045	438667	4	361783	5	228966	7	149915	9	103582	12	300	30	3418
PRJEB4347	11670_1#45	ERS368487	ERR425899	Hospital	FUTK01000001-FUTK01000028	2013	N/A	Hospital	N/A	ST6	4307274	28	153831	1230734	476381	3	277626	5	248592	6	176545	8	148565	11	571	28	3693
PRJEB4347	11670_1#46	ERS368488	ERR425900	Hospital	FUTV01000001-FUTV01000054	2013	N/A	Hospital	N/A	ST11	3909083	54	72390.4	341688	141853	10	130570	12	104050	16	81319	20	52781	26	335	54	1172
PRJEB4347	11670_1#47	ERS368489	ERR425901	Hospital	FUUA01000001-FUUA01000049	2013	N/A	Hospital	N/A	ST17	4429426	49	90396.4	776873	216355	6	169636	8	135907	11	117193	14	75052	18	310	49	5272
PRJEB4347	11670_1#48	ERS368490	ERR425902	Hospital	FUTE01000001-FUTE01000032	2013	N/A	Hospital	N/A	ST8	4254308	32	132947	1198439	463213	3	427399	4	280189	5	149301	8	130327	11	300	32	4500
PRJEB4347	11670_1#49	ERS368491	ERR425903	Hospital	FUUP01000001-FUUP01000024	2013	N/A	Hospital	N/A	ST42	4077061	24	169878	1376502	821490	2	475994	3	410943	4	253026	5	133884	8	310	24	2697
PRJEB4347	11670_1#50	ERS368492	ERR425904	Hospital	FUUE01000001-FUUE01000068	2013	N/A	Hospital	N/A	ST44	4326698	68	63627.9	616738	296485	5	261037	6	213412	8	165890	10	46388	16	345	68	8276
PRJEB4347	11670_1#51	ERS368493	ERR425905	Hospital	FUUN01000001-FUUN01000056	2013	N/A	Hospital	N/A	ST2	4379034	56	78197	463083	231282	7	199279	9	137821	12	125081	16	99546	19	338	56	5430
PRJEB4347	11670_1#52	ERS368494	ERR425906	Hospital	FUSV01000001-FUSV01000059	2012	N/A	Hospital	N/A	ST35	4208917	59	71337.6	571304	245737	6	221911	8	182144	10	132355	13	75047	17	310	59	11751
PRJEB4347	11670_1#53	ERS368495	ERR425907	Hospital	FUTP01000001-FUTP01000031	2013	N/A	Hospital	N/A	ST8	4254108	31	137229	1223522	475213	3	427641	4	279697	5	149982	8	122621	11	318	31	4411
PRJEB4347	11670_1#54	ERS368496	ERR425908	Hospital	FUTL01000001-FUTL01000041	2013	N/A	Hospital	N/A	ST44	4215495	41	102817	745773	274737	6	242573	8	165909	10	149092	12	85730	16	415	41	4764
PRJEB4347	11670_1#55	ERS368497	ERR425909	Hospital	FUTO01000001-FUTO01000047	2013	N/A	Hospital	N/A	ST44	4417657	48	92034.5	630662	212914	6	175432	9	135405	11	122162	15	65651	20	134	48	3076
PRJEB4347	11670_1#56	ERS368498	ERR425910	Hospital	FUSL01000001-FUSL01000025	2013	N/A	Hospital	N/A	ST42	4079056	25	163162	1239499	823366	2	646505	3	473264	4	152933	5	128409	8	546	25	1800
PRJEB4347	11670_1#57	ERS368499	ERR425911	Hospital	FUSY01000001-FUSY01000034	2012	N/A	Hospital	N/A	ST8	4214944	34	123969	1240449	633620	3	633620	3	328598	4	135684	7	126353	10	300	34	3994
PRJEB4347	11670_1#58	ERS368500	ERR425912	Hospital	FUTU01000001-FUTU01000036	2013	N/A	Hospital	N/A	ST8	4256929	36	118248	1178585	630494	3	427728	4	182657	5	135495	8	122739	11	300	36	4554
PRJEB4347	11670_1#59	ERS368501	ERR425913	Hospital	FUUS01000001-FUUS01000086	2013	N/A	Hospital	N/A	ST44	4543729	86	52834.1	521317	264064	7	175618	9	147086	12	118625	16	48808	22	315	86	6502
PRJEB4347	11670_1#60	ERS368502	ERR425914	Hospital	FUUM01000001-FUUM01000034	2013	N/A	Hospital	N/A	ST6	4313723	34	126874	1114942	300939	4	295800	5	210684	7	138115	10	98401	14	300	34	3956
PRJEB4347	11670_1#61	ERS368503	ERR425915	Hospital	FUTW01000001-FUTW01000032	2013	N/A	Hospital	N/A	ST17	4196484	32	131140	754392	383688	4	235910	5	217084	7	159451	10	80908	13	396	32	3039
PRJEB4347	11670_1#62	ERS368504	ERR425916	Hospital	FUUI01000001-FUUI01000036	2013	N/A	Hospital	N/A	ST6	4389592	36	121933	1116989	301029	4	210950	6	204406	8	138121	11	59539	15	411	36	2028
PRJEB4347	11670_1#63	ERS368505	ERR425917	Hospital	FUST01000001-FUST01000054	2012	N/A	Hospital	N/A	ST5	4122619	54	76344.8	342578	192092	9	170205	11	129209	14	105121	18	75837	22	327	54	2130
PRJEB4347	11670_1#64	ERS368506	ERR425918	Hospital	FUUX01000001-FUUX01000042	2013	N/A	Hospital	N/A	ST49	4183977	42	99618.5	507509	230236	6	216559	8	190824	10	129324	13	86413	17	405	42	1883
PRJEB4347	11670_1#65	ERS368507	ERR425919	Hospital	FUSR01000001-FUSR01000027	2012	N/A	Hospital	N/A	ST55	4067368	27	150643	1091856	405787	3	308623	4	210723	6	135472	8	98308	11	464	27	2407
PRJEB4347	11670_1#66	ERS368508	ERR425920	Hospital	FUSK01000001-FUSK01000032	2013	N/A	Hospital	N/A	ST34	4012749	32	125398	690174	262729	4	244865	5	218616	7	171149	9	132086	12	313	32	1564
PRJEB4347	11670_1#67	ERS368509	ERR425921	Hospital	FUTT01000001-FUTT01000038	2013	N/A	Hospital	N/A	ST43	4154464	38	109328	552755	268013	6	241356	7	217097	9	194263	11	146508	14	356	38	3932
PRJEB4347	11670_1#68	ERS368510	ERR425922	Hospital	FUSM01000001-FUSM01000039	2012	N/A	Hospital	N/A	ST2	4101999	39	105179	532896	247554	6	216885	8	178264	10	135645	13	106734	16	414	39	1653
PRJEB4347	11670_1#69	ERS368511	ERR425923	Hospital	FUTA01000001-FUTA01000028	2012	N/A	Hospital	N/A	ST55	4068751	28	145313	1142138	406103	3	261778	4	197789	6	133784	8	103278	12	369	28	1312
PRJEB4347	11670_1#70	ERS368512	ERR425924	Hospital	FUSZ01000001-FUSZ01000055	2012	N/A	Hospital	N/A	ST11	3961761	55	72032	379050	153556	8	130427	11	107648	14	76126	19	52783	25	317	55	127
PRJEB4347	11670_1#71	ERS368513	ERR425925	Hospital	FUTC01000001-FUTC01000049	2012	N/A	Hospital	N/A	ST2	4188302	49	85475.6	560805	229941	6	206564	8	144424	10	118824	13	73422	18	524	49	3592
PRJEB4347	11670_1#72	ERS368514	ERR425926	Hospital	FUSP01000001-FUSP01000027	2012	N/A	Hospital	N/A	ST8	4079436	27	151090	1333956	357688	3	332028	4	277226	5	149179	8	103394	11	409	27	3964
PRJEB4347	11670_1#73	ERS368515	ERR425927	Hospital	FUUT01000001-FUUT01000033	2013	N/A	Hospital	N/A	ST2	4074241	34	119831	537401	230885	6	216947	8	191376	10	137871	12	108508	15	143	34	2419
PRJEB8767	16780_8#1	ERS716988	ERR1015447	Site7U	FUOZ01000001-FUOZ01000040	2014	No	Watewater	Treated	ST8	4266439	40	106661	1202607	561758	3	497527	4	179375	5	135642	8	104791	11	300	40	152
PRJEB8767	16780_8#2	ERS716989	ERR1015448	Site7U	FUPA01000001-FUPA01000033	2014	No	Watewater	Treated	ST14	4205282	33	127433	830497	698873	3	579040	4	378226	5	230497	6	135921	9	378	33	29
PRJEB8767	16780_8#3	ERS716990	ERR1015449	Site7U	FUPB01000001-FUPB01000038	2014	No	Watewater	Treated	ST10	4359935	38	114735	816933	733665	3	523494	4	289203	5	199457	7	131482	10	346	38	322
PRJEB8767	16780_8#4	ERS716991	ERR1015450	Site7U	FUPC01000001-FUPC01000028	2014	No	Watewater	Treated	ST8	4096161	28	146291	1223067	546233	3	460418	4	460418	4	231287	6	135587	9	403	28	4
PRJEB8767	16780_8#5	ERS716992	ERR1015451	Site7H	FUMB01000001-FUMB01000041	2014	Yes	Watewater	Untreated	ST10	4347268	41	106031	968399	789394	3	427202	4	199469	5	138484	7	95654	11	346	41	187
PRJEB8767	16780_8#6	ERS716993	ERR1015452	Site7H	FUMS01000001-FUMS01000032	2014	Yes	Watewater	Untreated	ST46	4326883	32	135215	1154611	639424	3	526333	4	257649	5	178826	7	135323	9	365	32	320
PRJEB8767	16780_8#7	ERS716994	ERR1015453	Site7H	FULI01000001-FULI01000059	2014	Yes	Watewater	Untreated	ST35	4245048	59	71950	987799	282243	4	216755	6	163385	8	135634	11	56852	15	316	59	631
PRJEB8767	16780_8#8	ERS716995	ERR1015454	Site7H	FULT01000001-FULT01000038	2014	Yes	Watewater	Treated	ST11	3945589	38	103831	738678	202201	5	188907	7	152878	10	149885	12	115909	15	301	38	320
PRJEB8767	16780_8#9	ERS716996	ERR1015455	Site1H	FUMH01000001-FUMH01000027	2014	Yes	Watewater	Untreated	ST254	4130181	27	152970	1167989	592811	3	592811	3	408422	4	179551	6	142850	8	412	27	329
PRJEB8767	16780_8#10	ERS716997	ERR1015456	Site1U	FUPD01000001-FUPD01000025	2014	No	Watewater	Treated	ST48	4147498	25	165900	1391454	406463	3	348982	4	262748	6	213385	7	120435	10	762	25	344
PRJEB8767	16780_8#11	ERS716998	ERR1015457	Site3U	FUPE01000001-FUPE01000041	2014	No	Watewater	Treated	ST35	4300248	41	104884	1120275	593115	3	462195	4	334575	5	149310	7	132110	10	317	41	425
PRJEB8767	16780_8#12	ERS716999	ERR1015458	Site3H	FUMW01000001-FUMW01000039	2014	Yes	Watewater	Treated	ST54	4249962	39	108973	1036218	321186	3	303658	5	227258	6	168829	8	77237	12	338	39	424
PRJEB8767	16780_8#13	ERS717000	ERR1015459	Site3H	FULN01000001-FULN01000027	2014	Yes	Watewater	Treated	ST7	4139048	27	153298	1828768	539782	2	477642	3	392012	4	173452	5	132617	8	352	27	1166
PRJEB8767	16780_8#14	ERS717001	ERR1015460	Site7H	FULQ01000001-FULQ01000027	2014	Yes	Watewater	Treated	ST15	4069574	27	150725	1161455	652015	3	652015	3	519164	4	266845	5	162896	7	206	27	190
PRJEB8767	16780_8#15	ERS717002	ERR1015461	Site7H	FUMC01000001-FUMC01000029	2014	Yes	Watewater	Treated	ST8	4321481	29	149017	1229080	497687	3	370019	4	264383	6	149280	8	121068	11	356	29	317
PRJEB8767	16780_8#16	ERS717003	ERR1015462	Site7H	FUMF01000001-FUMF01000037	2014	Yes	Watewater	Treated	ST46	4326880	37	116943	792753	257561	5	243759	6	217170	8	189911	10	99528	14	365	37	838
PRJEB8767	16780_8#17	ERS717004	ERR1015463	Site7H	FULP01000001-FULP01000040	2014	Yes	Watewater	Treated	ST6	4431161	40	110779	1145991	707933	3	476815	4	476815	4	138471	7	84809	11	296	40	149
PRJEB8767	16780_8#18	ERS717005	ERR1015464	Site7H	FUMY01000001-FUMY01000357	2014	Yes	Watewater	Treated	ST243	4448376	357	12460.4	896697	598450	3	490214	4	220863	6	110646	8	57298	14	301	357	5491
PRJEB8767	16780_8#19	ERS717006	ERR1015465	Site7H	FULH01000001-FULH01000055	2014	Yes	Watewater	Treated	ST15	4277212	55	77767.5	889852	546308	4	519410	5	519410	5	145695	8	59323	12	324	55	263
PRJEB8767	16780_8#20	ERS717007	ERR1015466	Site7H	FULJ01000001-FULJ01000031	2014	Yes	Watewater	Treated	ST15	4172725	31	134604	940060	586893	3	578478	4	519387	5	165496	6	146704	8	324	31	338
PRJEB8767	16780_8#21	ERS717008	ERR1015467	Site7H	FULZ01000001-FULZ01000032	2014	Yes	Watewater	Treated	ST49	4207671	32	131490	676422	555608	4	404575	5	282715	6	163861	8	135921	11	334	32	9
PRJEB8767	16780_8#22	ERS717009	ERR1015468	Site7H	FULX01000001-FULX01000032	2014	Yes	Watewater	Treated	ST2	4113326	32	128541	723286	405020	4	362682	5	317266	6	230355	8	137900	11	304	32	97
PRJEB8767	16780_8#23	ERS717010	ERR1015469	Site7H	FULK01000001-FULK01000024	2014	Yes	Watewater	Treated	ST48	4125064	24	171878	1418285	483997	3	411082	4	317166	5	241747	6	127745	9	316	24	617
PRJEB8767	16780_8#24	ERS717011	ERR1015470	Site8H	FUML01000001-FUML01000040	2014	Yes	Watewater	Treated	ST7	4191692	41	102236	1831252	480085	2	358685	3	308694	4	174746	6	137884	9	193	41	554
PRJEB8767	16780_8#25	ERS717012	ERR1015471	Site8H	FUMJ01000001-FUMJ01000043	2014	Yes	Watewater	Treated	ST15	4282865	43	99601.5	1127611	542448	3	519576	4	184775	6	147238	8	99638	12	353	43	152
PRJEB8767	16780_8#26	ERS717013	ERR1015472	Site8H	FULG01000001-FULG01000036	2014	Yes	Watewater	Treated	ST43	4174860	36	115968	1908594	841201	2	841201	2	701051	3	701051	3	135760	5	319	36	549
PRJEB8767	16780_8#27	ERS717014	ERR1015473	Site8H	FULU01000001-FULU01000050	2014	Yes	Watewater	Treated	ST54	4336424	50	86728.5	1260184	611161	3	379631	4	227431	5	156087	7	78365	11	336	50	41
PRJEB8767	16780_8#28	ERS717015	ERR1015474	Site8H	FULL01000001-FULL01000037	2014	Yes	Watewater	Treated	ST2	4291640	37	115990	637201	362902	5	327641	6	231801	8	208706	10	126246	13	300	37	100
PRJEB8767	16780_8#29	ERS717016	ERR1015475	Site8H	FUMR01000001-FUMR01000035	2014	Yes	Watewater	Treated	ST6	4446093	35	127031	1150636	682760	3	682760	3	595203	4	162247	5	126177	8	302	35	98
PRJEB8767	16780_8#30	ERS717017	ERR1015476	Site8H	FUMD01000001-FUMD01000040	2014	Yes	Watewater	Treated	ST2	4282826	40	107071	677272	368740	5	279763	6	173590	8	137898	11	123071	14	300	40	168
PRJEB8767	16780_8#31	ERS717018	ERR1015477	Site8H	FULY01000001-FULY01000033	2014	Yes	Watewater	Untreated	ST2	4291501	33	130045	679377	450759	4	383417	5	327649	6	208707	8	126245	11	300	33	477
PRJEB8767	16780_8#32	ERS717019	ERR1015478	Site8H	FUME01000001-FUME01000033	2014	Yes	Watewater	Untreated	ST26	4282662	33	129778	1408732	582590	3	582590	3	551420	4	341661	5	164889	7	337	33	3
PRJEB8767	16780_8#33	ERS717020	ERR1015479	Site8U	FUPF01000001-FUPF01000035	2014	No	Watewater	Treated	ST9	4231324	35	120895	1957851	703999	2	703999	2	539239	3	296588	4	148850	6	320	35	195
PRJEB8767	16780_8#34	ERS717021	ERR1015480	Site8U	FUPG01000001-FUPG01000035	2014	No	Watewater	Treated	ST2	4120089	35	117717	808314	402297	4	318854	5	212288	7	164945	9	136287	12	304	35	552
PRJEB8767	16780_8#35	ERS717022	ERR1015481	Site8U	FUPH01000001-FUPH01000040	2014	No	Watewater	Treated	ST15	4210086	40	105252	1450323	698250	2	553556	3	519546	4	165639	5	135330	8	324	40	43
PRJEB8767	16780_8#36	ERS717023	ERR1015482	Site8U	FUPJ01000001-FUPJ01000036	2014	No	Watewater	Treated	ST46	4294414	36	119289	700048	526365	4	506598	5	228068	6	153792	8	135304	11	402	36	1183
PRJEB8767	16780_8#37	ERS717024	ERR1015483	Site8U	FUPI01000001-FUPI01000056	2014	No	Watewater	Treated	ST2	4398562	56	78545.8	569366	249519	6	218655	8	159129	10	137485	13	71072	17	341	56	296
PRJEB8767	16780_8#38	ERS717025	ERR1015484	Site8U	FUPK01000001-FUPK01000065	2014	No	Watewater	Treated	ST15	4252825	65	65428.1	315927	160557	10	148823	13	135465	16	94581	19	65728	25	301	65	3821
PRJEB8767	16780_8#39	ERS717026	ERR1015485	Site8U	FUPL01000001-FUPL01000039	2014	No	Watewater	Treated	ST2	4116743	39	105558	453122	221331	7	205264	9	160191	12	149122	14	70486	18	346	39	751
PRJEB8767	16780_8#40	ERS717027	ERR1015486	Site8U	FUPM01000001-FUPM01000049	2014	No	Watewater	Treated	ST2	4405989	49	89918.1	706989	525887	4	384078	5	233896	7	149095	9	125522	12	341	49	69
PRJEB8767	16780_8#41	ERS717028	ERR1015487	Site8U	FUPN01000001-FUPN01000035	2014	No	Watewater	Treated	ST15	4215047	35	120430	1346505	618237	3	618237	3	519404	4	165527	6	159443	8	324	35	152
PRJEB8767	16780_8#42	ERS717029	ERR1015488	Site8U	FUPO01000001-FUPO01000040	2014	No	Watewater	Treated	ST15	4208139	40	105203	1527006	694869	2	570235	3	519402	4	165710	5	135344	8	324	40	160
PRJEB8767	16780_8#43	ERS717030	ERR1015489	Site8U	FUPP01000001-FUPP01000038	2014	No	Watewater	Untreated	ST7	4147832	38	109153	1223688	414616	3	381290	4	212210	6	185449	8	139835	11	313	38	558
PRJEB8767	16780_8#44	ERS717031	ERR1015490	Site8U	FUPQ01000001-FUPQ01000029	2014	No	Watewater	Untreated	ST15	4163096	29	143555	1064307	519042	3	451693	4	367924	5	226176	7	160579	9	324	29	403
PRJEB8767	16780_8#45	ERS717032	ERR1015491	Site8U	FUPR01000001-FUPR01000033	2014	No	Watewater	Untreated	ST9	4222123	33	127943	1175345	478215	3	403391	4	309156	5	228439	7	133819	10	315	33	552
PRJEB8767	16780_8#46	ERS717033	ERR1015492	Site8U	FUPS01000001-FUPS01000054	2014	No	Watewater	Untreated	ST2	4397606	54	81437.1	525218	268671	6	190701	8	148794	10	136376	13	108421	17	304	54	1561
PRJEB8767	16780_8#47	ERS717034	ERR1015493	Site9H	FULR01000001-FULR01000034	2014	Yes	Watewater	Treated	ST6	4316578	34	126958	788972	394724	4	383802	5	301763	6	143234	9	99964	13	304	34	521
PRJEB8767	16780_8#48	ERS717035	ERR1015494	Site9H	FUMA01000001-FUMA01000029	2014	Yes	Watewater	Treated	ST2	4178309	29	144080	683947	529907	4	427821	5	404492	6	280785	7	150442	9	312	29	119
PRJEB8767	16780_8#49	ERS717036	ERR1015495	Site9H	FULM01000001-FULM01000029	2014	Yes	Watewater	Treated	ST29	4080290	29	140700	871551	575923	3	290143	4	277768	5	179689	7	135492	10	335	29	23
PRJEB8767	16780_8#50	ERS717037	ERR1015496	Site9H	FULS01000001-FULS01000031	2014	Yes	Watewater	Treated	ST36	4062673	31	131054	626675	308123	5	281725	6	205264	8	149157	10	70432	14	396	31	918
PRJEB8767	16780_8#51	ERS717038	ERR1015497	Site9H	FULV01000001-FULV01000037	2014	Yes	Watewater	Treated	ST9	4231218	37	114357	1149301	346917	4	296458	5	181932	7	135168	10	106493	13	315	37	437
PRJEB8767	16780_8#52	ERS717039	ERR1015498	Site9H	FUMM01000001-FUMM01000032	2014	Yes	Watewater	Treated	ST15	4219480	32	131859	1082860	731705	3	731705	3	519498	4	165988	6	135343	9	324	32	428
PRJEB8767	16780_8#53	ERS717040	ERR1015499	Site9H	FUMK01000001-FUMK01000044	2014	Yes	Watewater	Treated	ST7	4248821	44	96564.1	1331600	422442	3	358769	4	207544	6	148758	8	75549	13	329	44	6
PRJEB8767	16780_8#54	ERS717041	ERR1015500	Site9H	FUMG01000001-FUMG01000033	2014	Yes	Watewater	Treated	ST29	4168589	33	126321	931579	505747	3	409792	4	289576	5	259865	7	155310	9	300	33	193
PRJEB8767	16780_8#55	ERS717042	ERR1015501	Site9H	FUMV01000001-FUMV01000055	2014	Yes	Watewater	Treated	ST15	4289170	55	77984.9	785414	501840	4	278954	5	169682	7	146709	10	75950	14	301	55	1142
PRJEB8767	16780_8#56	ERS717043	ERR1015502	Site9H	FUMN01000001-FUMN01000033	2014	Yes	Watewater	Treated	ST3	4205418	33	127437	1957374	573686	2	573686	2	263466	4	137937	6	69665	10	417	33	474
PRJEB8767	16780_8#57	ERS717044	ERR1015503	Site9H	FUMP01000001-FUMP01000030	2014	Yes	Watewater	Untreated	ST48	4057998	30	135267	809438	387103	4	346538	5	262899	7	213054	8	86020	12	516	30	882
PRJEB8767	16780_8#58	ERS717045	ERR1015504	Site9H	FUMO01000001-FUMO01000039	2014	Yes	Watewater	Untreated	ST9	4222769	39	108276	619064	477083	4	405188	5	229025	7	148910	9	79899	13	315	39	288
PRJEB8767	16780_8#59	ERS717046	ERR1015505	Site9H	FUMX01000001-FUMX01000038	2014	Yes	Watewater	Untreated	ST9	4227925	38	111261	1181422	477112	3	444859	4	296829	5	135772	8	106485	11	315	38	615
PRJEB8767	16780_8#60	ERS717047	ERR1015506	Site9H	FULO01000001-FULO01000033	2014	Yes	Watewater	Untreated	ST7	4190617	33	126988	1334704	473246	3	394663	4	275256	5	191884	7	137928	10	332	33	411
PRJEB8767	16780_8#61	ERS717048	ERR1015507	Site9H	FUMQ01000001-FUMQ01000026	2014	Yes	Watewater	Untreated	ST6	4366076	26	167926	1162861	632922	3	541958	4	541958	4	448756	5	137899	8	304	26	47
PRJEB8767	16780_8#62	ERS717049	ERR1015508	Site9H	FUMU01000001-FUMU01000037	2014	Yes	Watewater	Untreated	ST10	4340537	37	117312	817259	427289	4	285242	6	199301	8	138982	10	95625	14	346	37	1008
PRJEB8767	16780_8#63	ERS717050	ERR1015509	Site9H	FULW01000001-FULW01000028	2014	Yes	Watewater	Untreated	ST26	4282513	28	152947	1213617	454161	3	276462	5	266918	6	164445	8	129033	11	449	28	198
PRJEB8767	16780_8#64	ERS717051	ERR1015510	Site9H	FUMI01000001-FUMI01000037	2014	Yes	Watewater	Untreated	ST49	4257551	37	115069	730466	571332	4	571332	4	229766	6	163879	8	65854	11	313	37	137
PRJEB8767	16780_8#65	ERS717052	ERR1015511	Site4U	FUPU01000001-FUPU01000030	2014	No	Watewater	Treated	ST8	4186006	30	139534	1169410	561804	3	497434	4	264707	5	149224	7	88766	11	312	30	218
PRJEB8767	16780_8#66	ERS717053	ERR1015512	Site4U	FUPT01000001-FUPT01000050	2014	No	Watewater	Untreated	ST3	4237225	50	84744.5	454573	198370	8	184428	10	148096	13	100269	16	52103	23	317	50	4157
PRJEB8767	16780_8#67	ERS717054	ERR1015513	Site5H	FUMT01000001-FUMT01000045	2014	Yes	Watewater	Treated	ST11	3981831	45	88485.1	460799	187468	7	154723	9	128999	12	90223	15	56844	21	342	45	1639
PRJEB8767	16780_8#68	ERS717055	ERR1015514	Site5H	FUMZ01000001-FUMZ01000041	2014	Yes	Watewater	Treated	ST9	4308862	41	105094	679792	239429	5	204299	7	148860	10	126639	13	65523	18	313	41	4334
PRJEB8767	16780_8#69	ERS717056	ERR1015515	Site5H	FUNA01000001-FUNA01000030	2014	Yes	Watewater	Untreated	ST109	4074943	30	135831	858252	380392	4	280232	6	246901	7	135785	10	76123	13	315	30	57
PRJEB8767	16780_8#70	ERS717057	ERR1015516	Site5U	FUPV01000001-FUPV01000033	2014	No	Watewater	Treated	ST2	4114466	33	124681	545959	296534	6	251504	7	212400	9	149214	11	109356	14	346	33	1207
PRJEB8767	16780_8#71	ERS717058	ERR1015517	Site6U	FUPW01000001-FUPW01000028	2014	No	Watewater	Treated	ST2	4081811	28	145779	571329	320916	5	291697	6	217556	8	173390	10	137856	12	346	28	192
PRJEB8767	16780_8#72	ERS717059	ERR1015518	Site6U	FUPX01000001-FUPX01000028	2014	No	Watewater	Treated	ST36	4174911	28	149104	626712	257511	6	253367	7	210288	9	165638	11	138494	14	327	28	1131
PRJEB8767	16780_8#73	ERS717060	ERR1015519	Site7U	FUPY01000001-FUPY01000097	2014	No	Watewater	Treated	ST16	4571183	97	47125.6	244773	167119	11	138397	14	103297	18	71477	23	40070	32	308	97	12270
PRJEB8767	16780_8#74	ERS717061	ERR1015520	Site7U	FUPZ01000001-FUPZ01000041	2014	No	Watewater	Treated	ST14	4190551	41	102209	577695	265627	6	257565	7	229655	9	149154	11	56827	16	324	41	792
PRJEB8767	16780_8#75	ERS717062	ERR1015521	Site7U	FUQE01000001-FUQE01000027	2014	No	Watewater	Treated	ST26	4320837	27	160031	1212001	484985	3	275714	5	266834	6	164553	8	128683	11	429	27	2309
PRJEB8767	16780_8#76	ERS717063	ERR1015522	Site7H	FUNB01000001-FUNB01000047	2014	Yes	Watewater	Untreated	ST109	4114018	47	87532.3	799540	179488	7	147783	9	131041	12	96804	16	70185	21	335	47	1266
PRJEB8767	16780_8#77	ERS717064	ERR1015523	Site8U	FUQA01000001-FUQA01000055	2014	No	Watewater	Untreated	ST9	4225485	55	76827	1095124	343945	4	296536	5	183700	7	135446	10	92986	13	298	55	1230
PRJEB8767	16780_8#78	ERS717065	ERR1015524	Site8U	FUQD01000001-FUQD01000056	2014	No	Watewater	Untreated	ST2	4396313	57	77128.3	525531	205249	8	151277	10	137460	13	125400	16	64229	21	176	57	2194
PRJEB8767	16780_8#79	ERS717066	ERR1015525	Site9H	FUNC01000001-FUNC01000038	2014	Yes	Watewater	Untreated	ST46	4325883	38	113839	402887	263908	7	257832	8	211041	10	177852	13	96151	16	329	38	2597
PRJEB8767	16780_8#80	ERS717067	ERR1015526	Site9H	FUND01000001-FUND01000034	2014	Yes	Watewater	Untreated	ST262	4240298	34	124715	1035374	630000	3	468711	4	181921	5	158933	7	79941	11	304	34	738
PRJEB8767	16780_8#81	ERS717068	ERR1015527	Site9U	FUQC01000001-FUQC01000043	2015	No	Watewater	Treated	ST13	4290419	43	99777.2	507362	222418	7	205336	9	174331	11	137872	14	72359	18	302	43	388
PRJEB8767	16780_8#82	ERS717069	ERR1015528	Site9U	FUQB01000001-FUQB01000040	2015	No	Watewater	Treated	ST254	4281477	40	107037	936631	400623	4	347639	5	230312	6	190196	8	74443	12	325	40	2754
PRJEB8767	16780_8#83	ERS717070	ERR1015529	Site9U	FUQG01000001-FUQG01000037	2015	No	Watewater	Treated	ST10	4294031	37	116055	586924	242766	7	220647	9	151112	11	134054	14	104430	17	346	37	1650
PRJEB8767	16780_8#84	ERS717071	ERR1015530	Site9U	FUQF01000001-FUQF01000038	2015	No	Watewater	Treated	ST15	4173270	38	109823	1252841	519461	3	398266	4	164231	6	146773	8	76263	12	324	38	2864
PRJEB8767	16780_8#85	ERS717072	ERR1015531	Site9U	FUQH01000001-FUQH01000033	2015	No	Watewater	Treated	ST29	4110442	33	124559	879227	512879	3	404291	4	261906	5	191292	7	135492	10	300	33	838
PRJEB8767	16780_8#86	ERS717073	ERR1015532	Site9U	FUQI01000001-FUQI01000030	2015	No	Watewater	Treated	ST66	4250524	30	141684	842996	341755	4	317427	5	278494	6	185137	8	143326	11	318	30	185
PRJEB8767	16780_8#87	ERS717074	ERR1015533	Site9U	FUXT01000001-FUXT01000045	2015	No	Watewater	Treated	ST14	4196638	45	93258.6	477537	249274	6	229724	8	172138	10	136114	13	65124	18	389	45	764
PRJEB8767	16780_8#88	ERS717075	ERR1015534	Site9U	FUQJ01000001-FUQJ01000036	2015	No	Watewater	Treated	ST55	4078610	36	113295	494986	292104	6	261842	7	157628	9	123110	12	77126	17	311	36	757
PRJEB8767	16780_8#89	ERS717076	ERR1015535	Site9U	FUQN01000001-FUQN01000042	2015	No	Watewater	Treated	ST66	4243278	42	101030	623360	209494	6	200068	8	185021	10	149139	13	100693	16	318	42	1429
PRJEB8767	16780_8#90	ERS717077	ERR1015536	Site9U	FUQO01000001-FUQO01000045	2015	No	Watewater	Treated	ST66	4245204	45	94337.9	757466	193494	7	183359	9	149238	12	108762	15	56161	20	304	45	5367
PRJEB8767	16780_8#91	ERS717078	ERR1015537	Site9U	FUQK01000001-FUQK01000030	2015	No	Watewater	Untreated	ST13	4169585	30	138986	706284	271547	5	229779	7	171013	9	136449	12	108551	15	389	30	963
PRJEB8767	16780_8#92	ERS717079	ERR1015538	Site9U	FUQL01000001-FUQL01000048	2015	No	Watewater	Untreated	ST13	4172317	48	86923.3	319257	184561	9	149332	11	129352	14	102085	18	65158	23	201	48	5103
PRJEB8767	16780_8#93	ERS717080	ERR1015539	Site9U	FUQM01000001-FUQM01000034	2015	No	Watewater	Untreated	ST26	4280213	34	125889	1212921	324096	4	283562	5	193843	7	164506	9	102005	12	349	34	1552
PRJEB8767	16780_8#94	ERS717081	ERR1015540	Site9H	FUNF01000001-FUNF01000034	2014	Yes	Watewater	Untreated	ST10	4338827	34	127613	820320	428504	4	252392	6	210585	8	132804	11	94737	14	346	34	554
PRJEB8767	16780_8#95	ERS717082	ERR1015541	Site6U	FUQS01000001-FUQS01001866	2014	No	Watewater	Treated	ST26	5306342	1866	2843.7	1212071	275654	5	253995	7	140832	10	14065	20	591	464	232	1866	77213
PRJEB8767	16852_2#1	ERS716894	ERR1024372	Site1H	FUNE01000001-FUNE01000052	2014	Yes	Watewater	Treated	ST11	4105252	52	78947.1	688502	219704	5	174094	7	147315	10	104151	13	56521	18	307	52	278
PRJEB8767	16852_2#2	ERS716895	ERR1024373	Site1H	FUNG01000001-FUNG01000054	2014	Yes	Watewater	Treated	ST45	4317067	54	79945.7	1092033	473305	3	433470	4	214204	6	179433	8	116047	11	302	54	6
PRJEB8767	16852_2#3	ERS716896	ERR1024374	Site2H	FUNH01000001-FUNH01000022	2014	Yes	Watewater	Treated	ST2	4126592	22	187572	1146335	678324	3	678324	3	508464	4	334242	5	234796	6	316	22	74
PRJEB8767	16852_2#4	ERS716897	ERR1024375	Site2H	FUNK01000001-FUNK01000035	2014	Yes	Watewater	Treated	ST15	4203470	35	120099	1357716	517057	3	446515	4	244114	5	165517	7	148270	9	357	35	223
PRJEB8767	16852_2#5	ERS716898	ERR1024376	Site2H	FUNI01000001-FUNI01000026	2014	Yes	Watewater	Treated	ST42	4070644	26	156563	1249412	567836	3	567836	3	521688	4	289076	5	151519	8	304	26	418
PRJEB8767	16852_2#6	ERS716899	ERR1024377	Site2H	FUNJ01000001-FUNJ01000031	2014	Yes	Watewater	Treated	ST48	4241280	31	136815	912794	347042	4	338550	5	284620	7	280967	8	125098	11	338	31	302
PRJEB8767	16852_2#7	ERS716900	ERR1024378	Site1U	FUQP01000001-FUQP01000027	2014	No	Watewater	Treated	ST48	4146662	27	153580	1145287	306509	4	246460	6	222733	7	196860	9	129885	12	1212	27	767
PRJEB8767	16852_2#8	ERS716901	ERR1024379	Site1U	FUQR01000001-FUQR01000025	2014	No	Watewater	Treated	ST15	4011448	25	160458	1278139	613070	3	613070	3	519644	4	266788	5	160619	7	345	25	104
PRJEB8767	16852_2#9	ERS716902	ERR1024380	Site1U	FUQQ01000001-FUQQ01000033	2014	No	Watewater	Treated	ST289	4240857	33	128511	1544002	498190	3	498190	3	172347	5	136417	8	115275	11	373	33	188
PRJEB8767	16852_2#10	ERS716903	ERR1024381	Site1H	FUNL01000001-FUNL01000025	2014	Yes	Watewater	Treated	ST15	4036206	25	161448	999944	652602	3	652602	3	519469	4	266746	5	160516	7	324	25	179
PRJEB8767	16852_2#11	ERS716904	ERR1024382	Site1H	FUNM01000001-FUNM01000048	2014	Yes	Watewater	Treated	ST7	4255504	48	88656.3	1500239	799464	2	388207	3	213762	5	138342	7	64499	12	317	48	401
PRJEB8767	16852_2#12	ERS716905	ERR1024383	Site1U	FUQT01000001-FUQT01000047	2014	No	Watewater	Treated	ST7	4593015	47	97723.7	1358273	301073	3	252446	4	173238	7	148724	9	76500	13	328	47	41
PRJEB8767	16852_2#13	ERS716906	ERR1024384	Site1H	FUNN01000001-FUNN01000032	2014	Yes	Watewater	Treated	ST103	4093125	32	127910	1583085	414552	3	396724	4	274529	5	156201	7	137935	9	304	32	94
PRJEB8767	16852_2#14	ERS716907	ERR1024385	Site1H	FUNO01000001-FUNO01000027	2014	Yes	Watewater	Treated	ST37	4256197	27	157637	1101230	675134	3	675134	3	285585	5	275376	6	135906	9	368	27	15
PRJEB8767	16852_2#15	ERS716908	ERR1024386	Site2U	FUQU01000001-FUQU01000032	2014	No	Watewater	Treated	ST54	4421544	32	138173	1168783	599187	3	414057	4	275885	5	149157	8	124451	11	320	32	560
PRJEB8767	16852_2#16	ERS716909	ERR1024387	Site2H	FUNP01000001-FUNP01000031	2014	Yes	Watewater	Treated	ST7	4164994	31	134355	1831209	536197	2	477718	3	387710	4	173392	5	137883	8	335	31	514
PRJEB8767	16852_2#17	ERS716910	ERR1024388	Site1H	FUNQ01000001-FUNQ01000052	2014	Yes	Watewater	Treated	ST44	4569563	52	87876.2	993005	635337	3	449244	4	297540	5	166575	8	78263	11	317	52	103
PRJEB8767	16852_2#18	ERS716911	ERR1024389	Site1U	FUQW01000001-FUQW01000027	2014	No	Watewater	Treated	ST2	4149640	27	153690	1147371	535845	3	531144	4	283281	5	262701	6	150856	8	346	27	722
PRJEB8767	16852_2#19	ERS716912	ERR1024390	Site1H	FUNR01000001-FUNR01000028	2014	Yes	Watewater	Treated	ST15	4203969	28	150142	972531	598150	3	519377	4	519377	4	160710	7	135344	9	324	28	335
PRJEB8767	16852_2#20	ERS716913	ERR1024391	Site1U	FUQV01000001-FUQV01000026	2014	No	Watewater	Treated	ST2	4140268	26	159241	1012224	599831	3	537038	4	282735	5	282582	6	137901	8	319	26	543
PRJEB8767	16852_2#21	ERS716914	ERR1024392	Site3U	FUQX01000001-FUQX01000027	2014	No	Watewater	Treated	ST243	4084869	27	151291	1204092	402072	3	311750	4	239263	6	215886	8	103301	10	336	27	51
PRJEB8767	16852_2#22	ERS716915	ERR1024393	Site3U	FUQY01000001-FUQY01000032	2014	No	Watewater	Treated	ST6	4513376	32	141043	1151934	634010	3	543278	4	448843	5	161585	6	123669	9	244	32	81
PRJEB8767	16852_2#23	ERS716916	ERR1024394	Site2H	FUNS01000001-FUNS01000026	2014	Yes	Watewater	Treated	ST2	4112419	26	158170	1032924	604272	3	540891	4	282758	5	279170	6	149226	8	304	26	442
PRJEB8767	16852_2#24	ERS716917	ERR1024395	Site3U	FUQZ01000001-FUQZ01000029	2014	No	Watewater	Treated	ST243	4080669	29	140713	1167794	402070	3	362228	4	238714	5	210577	7	104363	9	336	29	53
PRJEB8767	16852_2#25	ERS716918	ERR1024396	Site3U	FURA01000001-FURA01000040	2014	No	Watewater	Treated	ST15	4233861	40	105847	1321129	556145	3	556145	3	519375	4	165532	6	135330	9	324	40	577
PRJEB8767	16852_2#26	ERS716919	ERR1024397	Site2U	FURB01000001-FURB01000030	2014	No	Watewater	Treated	ST49	4297925	30	143264	581865	380836	5	268157	6	230674	8	229646	9	135959	12	259	30	536
PRJEB8767	16852_2#27	ERS716920	ERR1024398	Site1H	FUNT01000001-FUNT01000031	2014	Yes	Watewater	Treated	ST205	4178517	31	134791	1318471	486437	3	332824	4	165442	5	145551	8	96051	12	402	31	218
PRJEB8767	16852_2#28	ERS716921	ERR1024399	Site1U	FURC01000001-FURC01000029	2014	No	Watewater	Treated	ST48	4144568	29	142916	1391227	306594	3	222209	5	213086	7	197136	9	119819	12	461	29	557
PRJEB8767	16852_2#29	ERS716922	ERR1024400	Site1U	FURD01000001-FURD01000027	2014	No	Watewater	Treated	ST15	4161988	27	154148	1910438	686847	2	686847	2	642574	3	245689	4	150420	6	311	27	162
PRJEB8767	16852_2#30	ERS716923	ERR1024401	Site3U	FURE01000001-FURE01000035	2014	No	Watewater	Treated	ST6	4512982	35	128942	1152056	448804	4	426030	5	185145	6	141351	9	116468	12	304	35	323
PRJEB8767	16852_2#31	ERS716924	ERR1024402	Site3U	FURF01000001-FURF01000028	2014	No	Watewater	Treated	ST6	4512569	28	161163	1179139	543500	3	448814	4	301083	5	161625	7	137907	10	300	28	45
PRJEB8767	16852_2#32	ERS716925	ERR1024403	Site3U	FURH01000001-FURH01000029	2014	No	Watewater	Treated	ST6	4523828	29	155994	2137866	593675	2	593675	2	449304	3	181366	5	138500	8	325	29	14
PRJEB8767	16852_2#33	ERS716926	ERR1024404	Site3U	FURG01000001-FURG01000031	2014	No	Watewater	Treated	ST243	4079714	31	131604	773981	588526	3	402072	4	233733	6	215813	7	90701	10	336	31	122
PRJEB8767	16852_2#34	ERS716927	ERR1024405	Site3U	FURI01000001-FURI01000029	2014	No	Watewater	Treated	ST6	4513626	29	155642	1152243	542874	3	542861	4	448691	5	161199	7	123664	10	398	29	407
PRJEB8767	16852_2#35	ERS716928	ERR1024406	Site3H	FUNU01000001-FUNU01000023	2014	Yes	Watewater	Treated	ST15	4121922	23	179214	1909547	683887	2	683887	2	519657	3	316228	4	160590	6	353	23	500
PRJEB8767	16852_2#36	ERS716929	ERR1024407	Site3H	FUNV01000001-FUNV01000045	2014	Yes	Watewater	Treated	ST12	4244571	45	94323.8	815738	347499	4	265032	5	262643	7	175620	9	58482	12	308	45	880
PRJEB8767	16852_2#37	ERS716930	ERR1024408	Site3H	FUNW01000001-FUNW01000039	2014	Yes	Watewater	Treated	ST18	4357659	39	111735	1124703	421412	4	332737	5	176739	6	149131	9	101947	12	371	39	638
PRJEB8767	16852_2#38	ERS716931	ERR1024409	Site3H	FUNX01000001-FUNX01000038	2014	Yes	Watewater	Treated	ST7	4169930	38	109735	784546	385482	4	371357	5	206338	7	171410	9	108782	12	331	38	1539
PRJEB8767	16852_2#39	ERS716932	ERR1024410	Site4H	FUNY01000001-FUNY01000035	2014	Yes	Watewater	Treated	ST8	4196007	35	119886	798827	506417	4	330442	5	315447	6	232053	7	135557	10	312	35	809
PRJEB8767	16852_2#41	ERS716934	ERR1024412	Site4H	FUNZ01000001-FUNZ01000029	2014	Yes	Watewater	Treated	ST7	4154535	29	143260	737748	475562	4	385043	5	313860	6	171317	8	104965	11	325	29	230
PRJEB8767	16852_2#42	ERS716935	ERR1024413	Site4H	FUOB01000001-FUOB01000026	2014	Yes	Watewater	Treated	ST8	4066093	27	150596	1173942	562478	3	497520	4	497520	4	175246	6	149863	8	181	27	529
PRJEB8767	16852_2#43	ERS716936	ERR1024414	Site4H	FUOA01000001-FUOA01000036	2014	Yes	Watewater	Treated	ST15	4205910	36	116831	1324615	579078	3	579078	3	520937	4	165551	6	135359	9	324	36	106
PRJEB8767	16852_2#45	ERS716938	ERR1024416	Site4H	FUOC01000001-FUOC01000042	2014	Yes	Watewater	Treated	ST14	4198487	42	99964	769652	402206	4	319874	5	257956	6	149304	9	82452	12	314	42	194
PRJEB8767	16852_2#46	ERS716939	ERR1024417	Site4H	FUOE01000001-FUOE01000029	2014	Yes	Watewater	Treated	ST2	4100315	29	141390	783194	532089	4	532089	4	404771	5	190288	7	149605	9	346	29	515
PRJEB8767	16852_2#47	ERS716940	ERR1024418	Site4H	FUOD01000001-FUOD01000030	2014	Yes	Watewater	Treated	ST54	4308716	30	143624	1735794	560877	2	377942	3	303732	5	197190	6	149198	9	320	30	212
PRJEB8767	16852_2#48	ERS716941	ERR1024419	Site4H	FUOJ01000001-FUOJ01000049	2014	Yes	Watewater	Untreated	ST2	4209694	49	85912.1	682790	402151	4	363502	5	230426	7	149293	9	64158	13	318	49	851
PRJEB8767	16852_2#49	ERS716942	ERR1024420	Site4H	FUOF01000001-FUOF01000030	2014	Yes	Watewater	Untreated	ST3	4196308	30	139877	1842148	693711	2	693711	2	519013	3	184344	5	123655	8	309	30	671
PRJEB8767	16852_2#50	ERS716943	ERR1024421	Site4H	FUOI01000001-FUOI01000036	2014	Yes	Watewater	Untreated	ST44	4434901	36	123192	1071034	591650	3	290996	4	183446	7	136287	9	82095	13	315	36	717
PRJEB8767	16852_2#51	ERS716944	ERR1024422	Hospital	FURJ01000001-FURJ01000023	2014	Yes	Watewater	Untreated	ST2	4121258	24	171719	1034837	580367	3	531330	4	282747	5	261533	6	149634	8	154	24	1193
PRJEB8767	16852_2#52	ERS716945	ERR1024423	Site4U	FURK01000001-FURK01000030	2014	No	Watewater	Treated	ST8	4191407	30	139714	1274422	497568	3	330136	4	264564	5	150125	7	125316	10	312	30	252
PRJEB8767	16852_2#53	ERS716946	ERR1024424	Site4U	FURL01000001-FURL01000036	2014	No	Watewater	Treated	ST3	4189801	37	113238	808743	314543	5	289391	6	231296	8	161546	10	90385	13	165	37	800
PRJEB8767	16852_2#54	ERS716947	ERR1024425	Site4U	FURM01000001-FURM01000029	2014	No	Watewater	Treated	ST8	4185547	29	144329	1193704	562199	3	497474	4	497474	4	151437	6	104993	10	312	29	461
PRJEB8767	16852_2#55	ERS716948	ERR1024426	Site4U	FURO01000001-FURO01000033	2014	No	Watewater	Untreated	ST8	4194119	33	127095	1193960	687659	3	687659	3	497903	4	264445	5	125321	9	312	33	948
PRJEB8767	16852_2#56	ERS716949	ERR1024427	Site4U	FURN01000001-FURN01000042	2014	No	Watewater	Untreated	ST58	4106181	42	97766.2	640012	444957	4	413049	5	316307	6	265424	8	125293	10	249	42	94
PRJEB8767	16852_2#57	ERS716950	ERR1024428	Site4U	FURP01000001-FURP01000032	2014	No	Watewater	Treated	ST8	4187776	32	130868	1169374	562268	3	497366	4	264544	5	175333	6	135587	9	300	32	104
PRJEB8767	16852_2#58	ERS716951	ERR1024429	Site4U	FURR01000001-FURR01000029	2014	No	Watewater	Treated	ST2	4121024	29	142104	842787	542064	4	542064	4	531224	5	282721	6	137898	9	271	29	501
PRJEB8767	16852_2#59	ERS716952	ERR1024430	Site4U	FURQ01000001-FURQ01000031	2014	No	Watewater	Treated	ST8	4187434	31	135079	1240284	562827	3	497370	4	497370	4	150946	6	125310	9	329	31	32
PRJEB8767	16852_2#60	ERS716953	ERR1024431	Site4U	FURS01000001-FURS01000026	2014	No	Watewater	Treated	ST8	4184952	26	160960	1202312	561836	3	497370	4	497370	4	174381	6	135587	9	300	26	149
PRJEB8767	16852_2#61	ERS716954	ERR1024432	Site4U	FURT01000001-FURT01000027	2014	No	Watewater	Treated	ST8	4187935	27	155109	1193564	562286	3	497398	4	497398	4	175137	6	135587	9	329	27	415
PRJEB8767	16852_2#62	ERS716955	ERR1024433	Site4U	FURU01000001-FURU01000036	2014	No	Watewater	Untreated	ST3	4239257	36	117757	1096466	311198	4	288189	5	215710	7	185132	9	137869	11	317	36	699
PRJEB8767	16852_2#63	ERS716956	ERR1024434	Site4U	FURV01000001-FURV01000042	2014	No	Watewater	Untreated	ST3	4237804	42	100900	1372102	511935	3	339658	4	288173	5	157209	7	61343	11	317	42	422
PRJEB8767	16852_2#64	ERS716957	ERR1024435	Site4U	FURW01000001-FURW01000030	2014	No	Watewater	Untreated	ST8	4186974	30	139566	1193425	562426	3	497526	4	497526	4	151551	6	125324	9	312	30	111
PRJEB8767	16852_2#65	ERS716958	ERR1024436	Site5H	FUOH01000001-FUOH01000033	2014	Yes	Watewater	Treated	ST8	4320443	33	130923	1202502	568445	3	497643	4	178016	5	149238	8	132889	11	342	33	177
PRJEB8767	16852_2#66	ERS716959	ERR1024437	Site5H	FUOG01000001-FUOG01000034	2014	Yes	Watewater	Treated	ST2	4225770	34	124287	540257	299623	5	240814	7	200202	9	149114	11	123905	14	300	34	673
PRJEB8767	16852_2#67	ERS716960	ERR1024438	Site5H	FUOK01000001-FUOK01000043	2014	Yes	Watewater	Treated	ST14	4329146	43	100678	644941	334296	5	254814	6	229683	8	139296	11	70415	14	334	43	290
PRJEB8767	16852_2#68	ERS716961	ERR1024439	Site5H	FUXN01000001-FUXN01000054	2014	Yes	Watewater	Treated	ST15	4286740	54	79384.1	604378	515044	4	477349	5	189681	7	135323	10	79062	14	326	54	247
PRJEB8767	16852_2#69	ERS716962	ERR1024440	Site5H	FUOL01000001-FUOL01000056	2014	Yes	Watewater	Treated	ST75	4320363	56	77149.3	718490	278078	5	207826	7	150417	9	136260	12	79292	16	324	56	887
PRJEB8767	16852_2#71	ERS716964	ERR1024442	Site5H	FUOM01000001-FUOM01000044	2014	Yes	Watewater	Treated	ST29	4174470	44	94874.3	842211	262725	5	258131	6	196848	8	171226	10	97849	13	325	44	230
PRJEB8767	16852_2#72	ERS716965	ERR1024443	Site5H	FUON01000001-FUON01000024	2014	Yes	Watewater	Treated	ST6	4174434	24	173935	1437483	785849	2	542827	3	509383	4	227995	5	156591	7	376	24	250
PRJEB8767	16852_2#73	ERS716966	ERR1024444	Site5H	FUOO01000001-FUOO01000043	2014	Yes	Watewater	Untreated	ST10	4387145	43	102027	726325	262957	5	250084	7	159530	9	138563	12	68311	16	346	43	26
PRJEB8767	16852_2#74	ERS716967	ERR1024445	Site5H	FUOQ01000001-FUOQ01000046	2014	Yes	Watewater	Untreated	ST10	4389239	46	95418.2	1003183	500411	3	261105	5	157555	7	138982	10	68223	14	338	46	198
PRJEB8767	16852_2#75	ERS716968	ERR1024446	Site5H	FUOP01000001-FUOP01000032	2014	Yes	Watewater	Untreated	ST2	4195877	32	131121	848438	376149	4	341397	5	257932	6	229820	8	150212	10	346	32	57
PRJEB8767	16852_2#76	ERS716969	ERR1024447	Site6U	FURY01000001-FURY01000025	2014	No	Watewater	Treated	ST37	4218982	25	168759	1742768	773871	2	287562	3	285536	4	212408	6	143476	8	339	25	186
PRJEB8767	16852_2#77	ERS716970	ERR1024448	Site6U	FURX01000001-FURX01000023	2014	No	Watewater	Treated	ST2	4086466	23	177672	1035782	580198	3	531089	4	531089	4	231941	6	137929	8	346	23	3
PRJEB8767	16852_2#78	ERS716971	ERR1024449	Site6U	FURZ01000001-FURZ01000028	2014	No	Watewater	Treated	ST8	4203094	28	150110	1207881	562056	3	497614	4	264485	5	149919	7	139107	9	312	28	74
PRJEB8767	16852_2#79	ERS716972	ERR1024450	Site6U	FUSA01000001-FUSA01000035	2014	No	Watewater	Treated	ST54	4258035	35	121658	858777	464401	4	302366	5	208629	6	153539	9	137926	11	309	35	621
PRJEB8767	16852_2#80	ERS716973	ERR1024451	Site6U	FUSC01000001-FUSC01000032	2014	No	Watewater	Treated	ST2	4219108	32	131847	923085	678235	3	578151	4	437110	5	231042	6	138221	8	346	32	215
PRJEB8767	16852_2#81	ERS716974	ERR1024452	Site6U	FUSB01000001-FUSB01000038	2014	No	Watewater	Treated	ST26	4290919	38	112919	1461807	494440	3	446202	4	333871	5	187419	6	134677	9	312	38	608
PRJEB8767	16852_2#82	ERS716975	ERR1024453	Site6H	FUOS01000001-FUOS01000029	2014	Yes	Watewater	Untreated	ST2	4165342	29	143632	548415	483795	4	402813	5	280524	7	230506	8	136361	11	346	29	300
PRJEB8767	16852_2#83	ERS716976	ERR1024454	Site6H	FUOR01000001-FUOR01000034	2014	Yes	Watewater	Untreated	ST54	4419254	34	129978	1234209	600146	3	414434	4	337240	5	168620	7	124452	10	320	34	920
PRJEB8767	16852_2#84	ERS716977	ERR1024455	Site6H	FUOU01000001-FUOU01000028	2014	Yes	Watewater	Untreated	ST26	4274243	28	152652	1078985	485062	4	485062	4	195975	6	164445	8	134226	11	428	28	59
PRJEB8767	16852_2#85	ERS716978	ERR1024456	Site6H	FUOT01000001-FUOT01000031	2014	Yes	Watewater	Treated	ST55	4098928	31	132223	1202233	597153	3	597153	3	494955	4	159208	6	97069	9	325	31	795
PRJEB8767	16852_2#86	ERS716979	ERR1024457	Site6H	FUOV01000001-FUOV01000032	2014	Yes	Watewater	Untreated	ST2	4199575	32	131237	1033439	508865	3	443875	4	282709	5	150655	7	124239	10	304	32	237
PRJEB8767	16852_2#87	ERS716980	ERR1024458	Site6H	FUOX01000001-FUOX01000066	2014	Yes	Watewater	Untreated	ST45	4523834	66	68542.9	1069911	225263	4	215891	6	136410	9	125858	12	59704	18	322	66	257
PRJEB8767	16852_2#88	ERS716981	ERR1024459	Site6H	FUOW01000001-FUOW01000036	2014	Yes	Watewater	Untreated	ST15	4175967	36	115999	1267800	519195	3	512783	4	444262	5	165526	6	146654	8	324	36	548
PRJEB8767	16852_2#89	ERS716982	ERR1024460	Site6H	FUOY01000001-FUOY01000023	2014	Yes	Watewater	Untreated	ST15	4045108	23	175874	1924088	653419	2	653419	2	519395	3	266807	4	160774	6	324	23	181
PRJEB8767	16852_2#90	ERS716983	ERR1024461	Site7U	FUSD01000001-FUSD01000033	2014	No	Watewater	Untreated	ST14	4200753	33	127296	576280	507970	4	392578	5	380705	6	175997	8	135870	11	304	33	129
PRJEB8767	16852_2#91	ERS716984	ERR1024462	Site7U	FUSE01000001-FUSE01000028	2014	No	Watewater	Untreated	ST8	4101549	28	146484	1231998	645163	3	645163	3	546368	4	264419	5	132502	8	312	28	72
PRJEB8767	16852_2#92	ERS716985	ERR1024463	Site7U	FUSF01000001-FUSF01000030	2014	No	Watewater	Treated	ST8	4098893	30	136630	1102145	563074	3	546141	4	264507	5	174337	6	135557	9	312	30	347
PRJEB8767	16852_2#93	ERS716986	ERR1024464	Site7U	FUSG01000001-FUSG01000050	2014	No	Watewater	Treated	ST3	4238769	50	84775.4	1145176	498953	3	443722	4	288427	5	228506	7	138040	9	356	50	509
PRJEB8767	16852_2#94	ERS716987	ERR1024465	Site7U	FUXO01000001-FUXO01000028	2014	No	Watewater	Treated	ST8	4098030	28	146358	1223031	562293	3	546281	4	546281	4	234820	6	149224	8	277	28	44

## Sheet: SupplementalTableS2
Sample.Accession	Lane.Accession	Run.Accession	Isolation.Year	Source
ERS362924	11250_1#22	ERR403717	2006	Hospital
ERS138026	8080_2#24	ERR171309	2006	Hospital
ERS138027	8080_2#25	ERR171310	2007	Hospital
ERS138028	8080_2#26	ERR171311	2007	Hospital
ERS138029	8080_2#27	ERR171312	2007	Hospital
ERS138030	8080_2#28	ERR171313	2007	Hospital
ERS138031	8080_2#29	ERR171314	2007	Hospital
ERS138032	8080_2#30	ERR171315	2007	Hospital
ERS138033	8080_2#31	ERR171316	2007	Hospital
ERS138034	8080_2#32	ERR171317	2007	Hospital
ERS138035	8080_2#33	ERR171318	2007	Hospital
ERS138036	8080_2#34	ERR171319	2008	Hospital
ERS138037	8080_2#35	ERR171320	2008	Hospital
ERS138038	8080_2#36	ERR171321	2008	Hospital
ERS138039	8080_2#37	ERR171322	2008	Hospital
ERS138040	8080_2#38	ERR171323	2008	Hospital
ERS138042	8080_2#40	ERR171325	2008	Hospital
ERS138043	8080_2#41	ERR171326	2009	Hospital
ERS138044	8080_2#42	ERR171327	2009	Hospital
ERS138045	8080_2#43	ERR171328	2009	Hospital
ERS138046	8080_2#44	ERR171329	2010	Hospital
ERS138047	8080_2#45	ERR171330	2010	Hospital
ERS138048	8080_2#46	ERR171331	2010	Hospital
ERS138049	8080_2#47	ERR171332	2011	Hospital
ERS138051	8080_2#49	ERR171334	2009	Hospital
ERS138052	8080_2#50	ERR171335	2002	Hospital
ERS138053	8080_2#51	ERR171336	2002	Hospital
ERS138054	8080_2#52	ERR171337	2002	Hospital
ERS138055	8080_2#53	ERR171338	2002	Hospital
ERS138056	8080_2#54	ERR171339	2010	Hospital
ERS138063	8080_2#61	ERR171346	2007	Hospital
ERS138064	8080_2#62	ERR171347	2009	Pig
ERS138065	8080_2#63	ERR171348	2009	Pig
ERS138066	8080_2#64	ERR171349	2009	Pig
ERS138069	8080_2#67	ERR171352	2009	Pig
ERS138070	8080_2#68	ERR171353	2009	Pig
ERS138073	8080_2#71	ERR171356	2011	Farmer
ERS138074	8080_2#72	ERR171357	2011	Pig
ERS199786	9221_6#55	ERR257044	2011	Farmer
ERS199787	9221_6#56	ERR257045	2011	Pig
ERS199788	9221_6#57	ERR257046	2011	Pig
ERS199789	9221_6#58	ERR257047	2011	Farmer
ERS199790	9221_6#59	ERR257048	2011	Pig
ERS199791	9221_6#60	ERR257049	2011	Farmer
ERS199792	9221_6#61	ERR257050	2011	Farmer
ERS199793	9221_6#62	ERR257051	2011	Pig
ERS199794	9221_6#63	ERR257052	2011	Farmer
ERS199795	9221_6#64	ERR257053	2011	Pig
ERS199796	9221_6#65	ERR257054	2011	Farmer
ERS199797	9221_6#66	ERR257055	2011	Pig
ERS199798	9221_6#67	ERR257056	2011	Farmer
ERS199799	9221_6#68	ERR257057	2011	Farmer
ERS199800	9221_6#69	ERR257058	2011	Pig
ERS199801	9221_6#70	ERR257059	2011	Farmer
ERS199802	9221_6#71	ERR257060	2011	Farmer
ERS199803	9221_6#72	ERR257061	2011	Farmer
ERS199804	9221_6#73	ERR257062	2011	Farmer
ERS199805	9221_6#74	ERR257063	2011	Pig
ERS199806	9221_6#75	ERR257064	2011	Pig
ERS199807	9221_6#76	ERR257065	2011	Pig
ERS199808	9221_6#77	ERR257066	2011	Farmer
ERS199809	9221_6#78	ERR257067	2011	Pig
ERS199810	9221_6#79	ERR257068	2011	Pig
ERS199811	9221_6#80	ERR257069	2011	Farmer
ERS199812	9221_6#81	ERR257070	2011	Pig
ERS199813	9221_6#82	ERR257071	2011	Pig
ERS199814	9221_6#83	ERR257072	2011	Farmer

## Sheet: SupplementalTableS3
Gene Name	Accession in VFDB	Function
groEL	VFG012095(gi:126697767)	60 kDa chaperonin [GroEL(Hsp60)]
fbpA	VFG012104(gi:126700212)	fibronectin-binding protein [Fibronectin-binding protein (AI155)]
CD1546	VFG012166(gi:126699150)	putative hemolysin-like membrane protein [Hemolysin (CVF417)]
CD1208	VFG012175(gi:126698804)	putative RNA methyltransferase [Hemolysin (CVF417)]
fliN	VFG043276(gi:126697799)	flagellar motor switch protein [HexNAc (AI148)]
CD0230	VFG043278(gi:126697801)	putative flagellar biosynthesis protein [HexNAc (AI148)]
flgK	VFG043279(gi:126697802)	putative flagellar hook-associated protein [HexNAc (AI148)]
fliS1	VFG043282(gi:126697806)	flagellar protein FliS [HexNAc (AI148)]
fliF	VFG043294(gi:126697819)	flagellar MS-ring protein [HexNAc (AI148)]
flgD	VFG043300(gi:126697825)	putative basal-body rod modification protein [HexNAc (AI148)]
flhB	VFG043309(gi:126697834)	bifunctional flagellar biosynthesis protein FliR/FlhB [HexNAc (AI148)]
flhA	VFG043310(gi:126697835)	flagellar biosynthesis protein FlhA [HexNAc (AI148)]
fleN	VFG043312(gi:126697837)	flagellar number regulator [HexNAc (AI148)]
flgG	VFG043314(gi:126697840)	flagellar basal body rod protein FlgG [HexNAc (AI148)]
fliM	VFG043316(gi:126697842)	putative flagellar motor switch protein [HexNAc (AI148)]
flgC	VFG043292(gi:126697817)	flagellar basal-body rod protein [HexNAc (AI148)]
fliG	VFG043295(gi:126697820)	flagellar motor switch protein [HexNAc (AI148)]
fliH	VFG043296(gi:126697821)	flagellar assembly protein [HexNAc (AI148)]
fliI	VFG043297(gi:126697822)	flagellum-specific ATP synthase [HexNAc (AI148)]
fliJ	VFG043298(gi:126697823)	flagellar protein [HexNAc (AI148)]
motB	VFG043304(gi:126697829)	chemotaxis protein [HexNAc (AI148)]
fliL	VFG043305(gi:126697830)	flagellar basal body-associated protein [HexNAc (AI148)]
CD0259	VFG043306(gi:126697831)	putative flagellar protein [HexNAc (AI148)]
fliP	VFG043307(gi:126697832)	flagellar biosynthesis protein FliP [HexNAc (AI148)]
flhF	VFG043311(gi:126697836)	flagellar biosynthesis regulator FlhF [HexNAc (AI148)]
fliA	VFG043313(gi:126697838)	RNA polymerase sigma factor for flagellar operon [HexNAc (AI148)]
fliK	VFG043299(gi:126697824)	putative flagellar hook-length control protein [HexNAc (AI148)]
flgB	VFG043291(gi:126697816)	flagellar basal-body rod protein [HexNAc (AI148)]
fliE	VFG043293(gi:126697818)	flagellar hook-basal body protein FliE [HexNAc (AI148)]
flgE	VFG043301(gi:126697826)	flagellar hook protein [HexNAc (AI148)]
fliQ	VFG043308(gi:126697833)	flagellar export protein [HexNAc (AI148)]
motA	VFG043303(gi:126697828)	chemotaxis protein [HexNAc (AI148)]
toxA	VFG002287(gi:126698240)	toxin A [TcdA (VF0376)]
toxB	VFG002288(gi:126698238)	toxin B [TcdB (VF0377)]
cdtB	VFG002299(gi:8926248)	CdtB [CDT (VF0385)]
cdtA	VFG002298(gi:8926247)	CdtA [CDT (VF0385)]
CD0255A	VFG043302(gi:126697827)	putative flagellar protein [HexNAc (AI148)]
fliD	VFG002536(gi:53720930)	flagellar capping protein FliD [Flagella (VF0430)]
fliS2	VFG043283(gi:126697807)	flagellar protein [HexNAc (AI148)]
CD0233	VFG043281(gi:126697804)	hypothetical protein [HexNAc (AI148)]
flgM	VFG043277(gi:126697800)	negative regulator of flagellin synthesis (anti-sigma-d factor)]
flgL	VFG043280(gi:126697803)	flagellar hook-associated protein [HexNAc (AI148)]
fliC	VFG043285(gi:126697810)	flagellin subunit [HexNAc (AI148)]
CD0240	VFG043286(gi:126697811)	putative glycosyltransferase [HexNAc (AI148)]
CD0241	VFG043287(gi:126697812)	phosphoserine phosphatase [HexNAc (AI148)]
CD0242	VFG043288(gi:126697813)	hypothetical protein [HexNAc (AI148)]
CD0243	VFG043289(gi:126697814)	hypothetical protein [HexNAc (AI148)]
CD0244	VFG043290(gi:126697815)	putative CDP-glycerol:Poly(glycerophosphate)
cwp66	VFG012089(gi:126700405)	cell surface protein [Cwp66 (AI316)]
slpA	VFG012088(gi:126700409)	cell surface protein (S-layer precursor protein)
fimC	VFG000875(gi:26251203)	Chaperone protein fimC precursor [Type 1 fimbriae (VF0221)]
mrkF	VFG042692(gi:283520636)	MrkF [type 3 fimbriae (AI084)]
ibeC	VFG034686(gi:161486035)	hypothetical protein [CFA/I fimbriae (CVF684)]
espX1	VFG034852(gi:387504955)	non-LEE-encoded type III secreted effector [EspX1 (CVF701)]
stgD	VFG042593(gi:46487742)	StgD [Stg fimbriae (AI047)]
